# Supplementary material for: Methyl CpG binding protein MBD2 has a regulatory role on the BRCA1 gene expression and its modulation by resveratrol in ER+, PR+ & triple-negative breast cancer cells
Source: BMC Cancer. 2024 May 6;24:566. doi: 10.1186/s12885-024-12274-x (PMC11071212; doi:10.1186/s12885-024-12274-x)
Supplement: Supplementary file 1 — Supplementary Material 1. [file 12885_2024_12274_MOESM1_ESM.zip]

Archive with 9 entries (9 files):
- Supplementary file- Western blotting - 2.pdf
- Supplementary file- Western blotting image-3.pdf
- Supplementary file-gel image 1.pdf
- Supplementary file-Western blotting 1.pdf
- Supplementry dataset file-1. Real time PCR.xlsx
- Supplementry dataset file-2. Cells based assay.xlsx
- Supplementry dataset file-3. Western blotting.xlsx
- Supplementry file. Western blotting Image-1.pdf
- Supplimentory file-gel image.pdf
