# Supplementary material for: Methyl CpG binding protein MBD2 has a regulatory role on the BRCA1 gene expression and its modulation by resveratrol in ER+, PR+ & triple-negative breast cancer cells
Source: BMC Cancer. 2024 May 6;24:566. doi: 10.1186/s12885-024-12274-x (PMC11071212; doi:10.1186/s12885-024-12274-x)
Supplement: Supplementary file 1 — Supplementary Material 1. [file 12885_2024_12274_MOESM1_ESM.zip › Supplementry dataset file-1. Real time PCR.xlsx]

## Sheet: Real-Time PCR MCF-7 1st time
	MBD1				GAPDH				Mean MBD1	Mean GAPDH	delta Cq	Double delta Cq	2^-double delta Cq
UT	33.29	33.21	33.63		24.09	24.14	24.28		33.3767	24.17	9.20667	0	1
10	36.01	36.81	36.95		26.42	25.93	26.15		36.59	26.1667	10.4233	1.21667	0.430276
20	33.84	34.53	34.32		24.57	24.53	24.46		34.23	24.52	9.71	0.503333	0.705475
30	35.79	35.87	36.08		26.56	26.67	26.37		35.9133	26.5333	9.38	0.173333	0.886791
40	35.8	35.88	35.87		26.52	26.47	26.35		35.85	26.4467	9.40333	0.196667	0.872564
50	37.31	37.41	37.08		28.31	28.39	28.26		37.2667	28.32	8.94667	-0.26	1.19748
	MBD2				GAPDH				Mean MBD2	Mean GAPDH	delta Cq	Double delta Cq	2^-double delta Cq
UT	35.13	35.02	34.96		24.5	24.27	24.07		35.0367	24.28	10.7567	0	1
10	37.36	37.72	36.94		26.61	26.39	26.16		37.34	26.3867	10.9533	0.196667	0.872564
20	35.98	35.7	36.19		24.85	24.46	24.75		35.9567	24.6867	11.27	0.513333	0.700602
30	37.76	36.44	37.68		26.9	26.75	26.58		37.2933	26.7433	10.55	-0.206667	1.15402
40	36.9	35.81	36.19		26.02	26.6	26.59		36.3	26.4033	9.89667	-0.86	1.81504
50	36.47	36.82	36.93		26.06	26.7	26.35		36.74	26.37	10.37	-0.386667	1.30737
		MeCP2				GAPDH			Mean MeCP2	Mean GAPDH	delta Cq	Double delta Cq	2^-double delta Cq
UT	31.46	31.7	31.75		25.04	25.09	25.66		31.6367	25.2633	6.37333	0	1
10	34.13	34.29	36.24		27.89	28.48	28.25		34.8867	28.2067	6.68	0.306667	0.808508
20	32.34	32.75	32.78		26.25	26.35	25.49		32.6233	26.03	6.59333	0.22	0.858565
30	33.29	34.02	33.61		27.82	26.69	26.92		33.64	27.1433	6.49667	0.123333	0.918064
40	33.36	33.56	32.98		28.04	28.03	28.16		33.3	28.0767	5.22333	-1.15	2.21914
50	34.63	32.59	32.2		27.86	27.21	27.06		33.14	27.3767	5.76333	-0.61	1.52626
		BRCA1				GAPDH			Mean BRCA1	Mean GAPDH	delta Cq	Double delta Cq	2^-double delta Cq
UT	24.7	25.39	24.8		24.5	24.27	24.07		24.9633	24.28	0.683333	0	1
10	28.23	28.02	27.77		26.61	26.39	26.16		28.0067	26.3867	1.62	0.936667	0.522439
20	25.93	25.6	25.86		24.85	24.46	24.3		25.7967	24.5367	1.26	0.576667	0.670511
30	27.74	27.7	27.62		26.9	25.75	25.58		27.6867	26.0767	1.61	0.926667	0.526072
40	29.27	28.57	28.61		26.02	26.6	25.59		28.8167	26.07	2.74667	2.06333	0.239263
50	29.79	29.64	29.94		26.06	26.7	26.35		29.79	26.37	3.42	2.73667	0.150031
		BRCA2				GAPDH			Mean BRCA2	Mean GAPDH	delta Cq	Double delta Cq	2^-double delta Cq
UT	25.39	25.38	26.48		24.5	24.27	24.07		25.75	24.28	1.47	0	1
10	29.66	29.96	29.63		26.61	26.39	26.16		29.75	26.3867	3.36333	1.89333	0.269184
20	26.19	26.42	26.61		24.85	24.46	24.75		26.4067	24.6867	1.72	0.25	0.840896
30	28.38	28.67	29.09		26.9	26.75	26.58		28.7133	26.7433	1.97	0.5	0.707107
40	29.39	28.38	29.5		26.02	26.6	26.59		29.09	26.4033	2.68667	1.21667	0.430276
50	29.71	29.54	30.24		26.6	26.7	26.35		29.83	26.55	3.28	1.81	0.285191
		p16				GAPDH			Mean p16	Mean GAPDH	delta Cq	Double delta Cq	2^-double delta Cq
UT	25.59	25.04	25.57		24.09	24.14	25.28		25.4	24.5033	0.896667	0	1
10	26.61	26.36	26.23		25.32	24.33	25.15		26.4	24.9333	1.46667	0.57	0.673617
20	25.64	26.71	26.51		24.57	25.53	24.46		26.2867	24.8533	1.43333	0.536667	0.689362
30	25.65	25.58	25.15		24.46	24.27	24.37		25.46	24.3667	1.09333	0.196667	0.872564
40	25.92	25.56	25.57		25.52	25.47	25.35		25.6833	25.4467	0.236667	-0.66	1.58008
50	25.54	25.44	25.82		25.31	25.39	25.26		25.6	25.32	0.28	-0.616667	1.53333

## Sheet: Real-Time PCR MCF-7 2nd time
		MBD1				GAPDH			Mean MBD1	Mean GAPDH	Delta CT	Double Delta CT	Fold change
UT	36.11	36.61	35.61		25.81	26.43	26.3		36.11	26.18	9.93	0	1
10uM	36.28	36.68	36.53		24.29	24.74	24.33		36.4967	24.4533	12.0433	2.11333	0.231112
20uM	36.13	36.38	35.5		24.82	24.55	24.44		36.0033	24.6033	11.4	1.47	0.360982
30uM	34.89	36.85	35.89		24.73	24.51	24.28		35.8767	24.5067	11.37	1.44	0.368567
40uM	37.53	36.43	37.2		27.22	27.74	26.32		37.0533	27.0933	9.96	0.03	0.97942
50uM	35.75	36.09	36.78		26.93	26.88	26.67		36.2067	26.8267	9.38	-0.55	1.46409
		MBD2				GAPDH			Mean MBD2	Mean GAPDH
UT	36.41	36.65	36.77		27.99	27.84	26.65		36.61	27.4933	9.11667	0	1
10uM	36.27	36.09	35.85		26.44	26.14	26.32		36.07	26.3	9.77	0.653333	0.63581
20uM	35.94	36.07	36.05		26.25	26.4	26.32		36.02	26.3233	9.69667	0.58	0.668964
30uM	36.21	36.27	35.07		26.22	27.33	27.21		35.85	26.92	8.93	-0.186667	1.13813
40uM	37.41	37.67	37.21		29.11	29.8	28.1		37.43	29.0033	8.42667	-0.69	1.61328
50uM	37.66	37.64	37.46		29.31	29.22	29.11		37.5867	29.2133	8.37333	-0.743333	1.67404
		MeCP2				GAPDH			Mean MeCP2	Mean GAPDH
UT	28.79	28.17	28.05		26.81	26.43	26.3		28.3367	26.5133	1.82333	0	1
10uM	27.75	27.94	27.96		25.29	25.74	25.33		27.8833	25.4533	2.43	0.606667	0.656712
20uM	28.03	27.79	28.11		25.82	25.55	25.44		27.9767	25.6033	2.37333	0.55	0.68302
30uM	28.26	27.79	27.21		25.73	25.51	25.28		27.7533	25.5067	2.24667	0.423333	0.7457
40uM	28.61	27.66	27.59		27.22	27.74	27.32		27.9533	27.4267	0.526667	-1.29667	2.45661
50uM	27.64	27.81	27.81		26.93	26.88	26.67		27.7533	26.8267	0.926667	-0.896667	1.86176
		BRCA1				GAPDH			Mean BRCA1	Mean GAPDH	Delta CT	Double delta CT	Fold change
UT	25.48	25.23	26.41		26.81	26.43	26.3		25.7067	26.5133	-0.806667	0	1
10uM	25.75	25.34	25.34		25.29	25.74	25.33		25.545	25.4533	0.0916667	0.898333	0.536506
20uM	26.38	26.54	26.89		25.82	24.55	25.44		26.6033	25.27	1.33333	2.14	0.22688
30uM	24.14	24.86	24.68		24.73	24.51	24.28		24.56	24.5067	0.0533333	0.86	0.550953
40uM	26.22	26.5	26.48		26.22	26.74	25.32		26.4	26.0933	0.306667	1.11333	0.462225
50uM	27.89	28.39	26.16		26.93	26.88	25.67		27.48	26.4933	0.986667	1.79333	0.288505
		BRCA2				GAPDH			Mean BRCA2	Mean GAPDH
UT	30.18	30.12	30.78		26.81	26.43	26.3		30.36	26.5133	3.84667	0	1
10uM	30.7	30.63	30.83		24.29	24.74	24.33		30.72	24.4533	6.26667	2.42	0.186856
20uM	29.37	29.38	29.08		24.82	24.55	24.44		29.2767	24.6033	4.67333	0.826667	0.56383
30uM	29.25	29.17	29		24.73	24.51	24.28		29.14	24.5067	4.63333	0.786667	0.579682
40uM	31.17	31.85	31.38		27.22	27.74	26.32		31.4667	27.0933	4.37333	0.526667	0.694157
50uM	31.46	31.34	31.1		26.93	26.88	25.67		31.3	26.4933	4.80667	0.96	0.514057
		p16				GAPDH			Mean p16	Mean GAPDH
UT	28.14	28.74	28.17		25.81	25.43	25.3		28.35	25.5133	2.83667	0	1
10uM	28.31	28.31	28.82		24.29	24.74	24.33		28.48	24.4533	4.02667	1.19	0.438303
20uM	28.89	29.27	29.08		24.82	24.55	25.44		29.08	24.9367	4.14333	1.30667	0.404254
30uM	28.92	28.92	28.21		24.73	25.51	25.28		28.6833	25.1733	3.51	0.673333	0.627056
40uM	29.5	29.59	29.71		27.22	27.74	27.32		29.6	27.4267	2.17333	-0.663333	1.58374
50uM	29.57	29.11	29.35		26.93	26.88	26.67		29.3433	26.8267	2.51667	-0.32	1.24833

## Sheet: Real-Time PCR MCF-7 3rd time
		MBD1				GAPDH			Mean MBD1	Mean GAPDH	Delta CT	Double Delta CT	Fold change
UT	27.45	27.6	27.53		28.24	28.27	28.3		27.5267	28.27	-0.743333	0	1
10uM	29.86	30.1	30.02		30.46	30.56	30.4		29.9933	30.4733	-0.48	0.263333	0.833161
20uM	31.03	30.93	31.08		31.31	31.38	31.47		31.0133	31.3867	-0.373333	0.37	0.773782
30uM	28.36	28.69	28.78		29.14	29.39	29.32		28.61	29.2833	-0.673333	0.07	0.952638
40uM	31.53	31.74	31.96		32.33	32.39	32.56		31.7433	32.4267	-0.683333	0.06	0.959264
50uM	29.94	29.99	29.87		31.34	31.1	31.1		29.9333	31.18	-1.24667	-0.503333	1.41748
		MBD2				GAPDH			Mean MBD2	Mean GAPDH
UT	36.52	36.43	36.17		29.24	30.27	30.3		36.3733	29.9367	6.43667	0	1
10uM	37.21	37.94	36.8		30.46	30.56	30.4		37.3167	30.4733	6.84333	0.406667	0.754364
20uM	37.34	37.18	37.23		30.31	30.38	30.47		37.25	30.3867	6.86333	0.426667	0.743979
30uM	37.23	37.23	36.81		31.14	31.39	30.32		37.09	30.95	6.14	-0.296667	1.2283
40uM	37.37	38.6	37.06		31.33	31.39	32.56		37.6767	31.76	5.91667	-0.52	1.43396
50uM	37.41	36.82	36.93		31.34	30.1	31.1		37.0533	30.8467	6.20667	-0.23	1.17283
		MeCP2				GAPDH			Mean MeCP2	Mean GAPDH
UT	29.43	29.74	29.89		28.24	28.27	27.3		29.6867	27.9367	1.75	0	1
10uM	32.88	32.75	32.6		30.46	30.56	30.4		32.7433	30.4733	2.27	0.52	0.697372
20uM	34.14	32.98	33.02		31.31	31.38	31.47		33.38	31.3867	1.99333	0.243333	0.844791
30uM	32.25	31.62	31.7		29.14	30.39	30.32		31.8567	29.95	1.90667	0.156667	0.897095
40uM	32.27	33.28	33.95		32.33	32.39	32.56		33.1667	32.4267	0.74	-1.01	2.01391
50uM	32.36	32.92	31.79		31.34	31.1	31.1		32.3567	31.18	1.17667	-0.573333	1.48796
		BRCA1				GAPDH			Mean BRCA2	Mean GAPDH	Delta CT	Double Delta CT	Fold change
UT	31.37	31.73	31.44		30.24	30.27	30.3		31.5133	30.27	1.24333	0	1
10uM	32.02	31.5	31.82		30.46	30.56	30.4		31.78	30.4733	1.30667	0.0633333	0.95705
20uM	32	33.31	33.26		31.31	31.38	31.47		32.8567	31.3867	1.47	0.226667	0.854607
30uM	31.16	30.79	32.7		29.14	29.39	29.32		31.55	29.2833	2.26667	1.02333	0.491978
40uM	33.07	33.08	34.76		32.33	31.39	30.56		33.6367	31.4267	2.21	0.966667	0.511687
50uM	32.29	32.19	33.01		30.34	31.1	31.1		32.4967	30.8467	1.65	0.406667	0.754364
		BRCA2				GAPDH			Mean BRCA2	Mean GAPDH
UT	33.43	33.47	32.29		31.24	31.27	31.3		33.0633	31.27	1.79333	0	1
10uM	33.93	33.61	33.28		30.46	30.56	30.4		33.6067	30.4733	3.13333	1.34	0.395021
20uM	33.29	33.77	32.73		30.31	31.38	31.47		33.2633	31.0533	2.21	0.416667	0.749154
30uM	30.6	31.79	31.95		29.14	29.39	29.32		31.4467	29.2833	2.16333	0.37	0.773782
40uM	32.04	31.3	31.67		29.33	29.39	29.56		31.67	29.4267	2.24333	0.45	0.732043
50uM	34.06	33.64	33.8		31.34	31.1	31.1		33.8333	31.18	2.65333	0.86	0.550953
		p16				GAPDH			Mean p16	Mean GAPDH
UT	32.19	31.67	31.32		29.24	29.27	29.3		31.7267	29.27	2.45667	0	1
10uM	32.51	32.61	34.24		30.46	30.56	30.4		33.12	30.4733	2.64667	0.19	0.876606
20uM	33.15	33.01	33.79		31.31	30.38	30.47		33.3167	30.72	2.59667	0.14	0.907519
30uM	33.11	32.34	33.37		29.14	30.39	30.32		32.94	29.95	2.99	0.533333	0.690956
40uM	32.6	32.88	32.12		31.33	30.39	30.56		32.5333	30.76	1.77333	-0.683333	1.60585
50uM	33.51	32.9	33.04		31.34	31.1	31.1		33.15	31.18	1.97	-0.486667	1.4012

## Sheet: MCF-7 Final
			MBD1			MBD2			MeCP2			BRCA1			BRCA2			p16
	UT	1	1	1	1	1	1	1	1	1	1	1	1	1	1	1	1	1	1
	10uM	0.43	0.23	0.83	0.85	0.64	0.75	0.81	0.66	0.7	0.52	0.56	0.96	0.27	0.19	0.4	0.67	0.44	0.88
	20uM	0.71	0.36	0.77	0.7	0.67	0.95	0.86	0.68	0.84	0.67	0.23	0.85	0.84	0.56	0.75	0.69	0.4	0.91
	30uM	0.89	0.37	0.95	1.15	1.14	1.23	0.92	0.75	0.9	0.53	0.55	0.49	0.71	0.58	0.77	0.87	0.63	0.69
	40uM	0.87	0.98	0.96	1.82	2.03	2.28	2.22	2.46	2.01	0.24	0.46	0.51	0.43	0.69	0.73	1.58	1.58	1.61
	50uM	1.2	1.46	1.42	1.31	1.67	1.48	1.53	1.86	1.49	0.15	0.29	0.6	0.29	0.51	0.55	1.53	1.25	1.4
		MBD1	MBD2	MeCP2	BRCA1	BRCA2	p16
	UT	1	1	1	1	1	1
	10µM	0.496667	0.746667	0.723333	0.74	0.286667	0.663333
	20µM	0.613333	0.773333	0.793333	0.76	0.716667	0.666667
	30µM	0.736667	1.19	0.856667	0.523333	0.686667	0.73
	40µM	0.936667	2.04333	2.23	0.403333	0.616667	1.59
	50µM	1.36	1.48667	1.62667	0.346667	0.45	1.39333
SD
		0	0	0	0	0	0
		0.141421	0.148492	0.0777817	0.0282843	0.0565685	0.148492
		0.0424264	0.153731	0.0141421	0.127279	0.142945	0.155563
		0.0424264	0.0493288	0.106066	0.0424264	0.0919239	0.0424264
		0.0141421	0.176777	0.148492	0.155563	0.162891	0.0212132
		0.0282843	0.180093	0.0282843	0.0989949	0.14	0.106066

## Sheet: Real-Time PCR MCF-10A 1st time
		MBD1				GAPDH			Mean MBD1	Mean GAPDH	Delta CT	Double Delta CT	Fold change
UT	37.01	37.35	36.02		26.22	25.99	25.97		36.7933	26.06	10.7333	0	1
10uM	37.14	37.84	36.35		26.75	26.7	26.48		37.11	26.6433	10.4667	-0.266667	1.20303
20uM	35.23	34.82	34.98		24.68	25.03	24.41		35.01	24.7067	10.3033	-0.43	1.34723
30uM	35.67	34.93	35.87		24.28	25.41	25.66		35.49	25.1167	10.3733	-0.36	1.28343
40uM	35.06	35.49	35.26		24.63	24.63	25.03		35.27	24.7633	10.5067	-0.226667	1.17013
50uM	37.35	37.03	36.35		26.22	26.53	26.07		36.91	26.2733	10.6367	-0.0966667	1.0693
		MBD2				GAPDH			Mean MBD2	Mean GAPDH	Delta CT	Double Delta CT	Fold change
UT	34.08	33.83	33.92		26.12	25.84	25.35		33.9433	25.77	8.17333	0	1
10uM	35.3	35.84	35.43		27.28	26.18	29.07		35.5233	27.51	8.01333	-0.16	1.11729
20uM	31.86	31.95	31.95		24.36	24.53	24.4		31.92	24.43	7.49	-0.683333	1.60585
30uM	33.12	33.01	33.3		24.96	24.77	24.32		33.1433	24.6833	8.46	0.286667	0.819794
40uM	33.36	33.72	33.22		24.88	24.03	24.29		33.4333	24.4	9.03333	0.86	0.550953
50uM	34.94	34.82	33.99		26.65	26.37	26.77		34.5833	26.5967	7.98667	-0.186667	1.13813
		MeCP2				GAPDH			Mean MeCP2	Mean GAPDH	Delta CT	Double Delta CT	Fold change
UT	31.78	31.72	32.59		26.02	26.08	26.84		32.03	26.3133	5.71667	0	1
10uM	30.49	30.19	30.4		25.09	24.74	25.66		30.36	25.1633	5.19667	-0.52	1.43396
20uM	30.86	30.87	30.16		25.71	25.53	24.47		30.63	25.2367	5.39333	-0.323333	1.25122
30uM	31.03	31.27	31.28		25.46	26.32	26.2		31.1933	25.9933	5.2	-0.516667	1.43065
40uM	31.34	31.13	31.74		26.85	25.94	26.5		31.4033	26.43	4.97333	-0.743333	1.67404
50uM	31.02	31.7	31.92		26.29	26.32	27.55		31.5467	26.72	4.82667	-0.89	1.85318
		BRCA1				GAPDH			Mean BRCA1	Mean GAPDH	Delta CT	Double Delta CT	Fold change
UT	28.54	30.5	30.5		26.22	25.99	26.97		29.8467	26.3933	3.45333	0	1
10uM	29.96	29.04	29.51		26.75	26.7	25.48		29.5033	26.31	3.19333	-0.26	1.19748
20uM	26.92	28.61	28.04		24.68	25.03	24.41		27.8567	24.7067	3.15	-0.303333	1.23399
30uM	26.41	28.1	27.09		24.28	24.41	23.66		27.2	24.1167	3.08333	-0.37	1.29235
40uM	26.56	27.1	27.01		24.63	24.63	24.03		26.89	24.43	2.46	-0.993333	1.99078
50uM	27.41	27.78	27.27		25.22	24.53	25.07		27.4867	24.94	2.54667	-0.906667	1.87471
		BRCA2				GAPDH			Mean BRCA2	Mean GAPDH	Delta CT	Double Delta CT	Fold change
UT	31.99	32.2	32.27		26.35	26.27	26.17		32.1533	26.2633	5.89	0	1
10uM	33.19	33.09	32.34		26.8	26.9	27.78		32.8733	27.16	5.71333	-0.176667	1.13027
20uM	29.59	30.4	30.33		24.75	24.7	24.82		30.1067	24.7567	5.35	-0.54	1.45397
30uM	29.76	30.21	30		24.67	24.65	24.48		29.99	24.6	5.39	-0.5	1.41421
40uM	31.3	31.38	31.45		25.03	26.41	26.69		31.3767	26.0433	5.33333	-0.556667	1.47087
50uM	32.45	31.96	32.24		26.62	26.33	26.92		32.2167	26.6233	5.59333	-0.296667	1.2283
		p16				GAPDH			Mean p16	Mean GAPDH	Delta CT	Double Delta CT	Fold change
UT	29.36	29.53	29.72		26.77	26.52	27.47		29.5367	26.92	2.61667	0	1
10uM	28.81	27.41	28.98		26.02	26.89	26.1		28.4	26.3367	2.06333	-0.553333	1.46747
20uM	28.01	27.89	28.18		25.76	25.58	25.69		28.0267	25.6767	2.35	-0.266667	1.20303
30uM	28.83	28.51	28.45		26.27	26.92	26.38		28.5967	26.5233	2.07333	-0.543333	1.45734
40uM	28.89	28.27	28.79		26.17	26.84	26.78		28.65	26.5967	2.05333	-0.563333	1.47768
50uM	29.75	29.69	29.85		26.38	28.76	28.24		29.7633	27.7933	1.97	-0.646667	1.56555

## Sheet: Real-Time PCR MCF-10A 2nd time
		MBD1				GAPDH			Mean MBD1	Mean GAPDH	Delta CT	Double Delta CT	Fold Change
UT	32.76	32.02	32.9		19.63	19.76	19.73		32.56	19.7067	12.8533	0	1
10uM	33.09	33.61	34.05		21.02	21.55	21.03		33.5833	21.2	12.3833	-0.47	1.38511
20uM	34.15	34.92	34.42		21.71	22.28	22.13		34.4967	22.04	12.4567	-0.396667	1.31646
30uM	34.71	36.04	35.2		22.91	23.06	23.05		35.3167	23.0067	12.31	-0.543333	1.45734
40uM	33.83	35.3	33.8		21.91	22.48	21.55		34.31	21.98	12.33	-0.523333	1.43727
50uM	35.49	36.31	34.07		23.25	22.9	22.71		35.29	22.9533	12.3367	-0.516667	1.43065
		MBD2				GAPDH			Mean MBD2	Mean GAPDH	Delta CT	Double Delta CT	Fold Change
UT	32.24	33.7	32.78		19.63	19.76	19.73		32.9067	19.7067	13.2	0	1
10uM	32.92	34.85	34.31		21.02	21.55	21.03		34.0267	21.2	12.8267	-0.373333	1.29534
20uM	33.84	36.47	35.95		22.71	22.28	22.13		35.42	22.3733	13.0467	-0.153333	1.11214
30uM	35.44	35.28	37.07		22.91	22.06	23.05		35.93	22.6733	13.2567	0.0566667	0.961483
40uM	35.55	34.96	35.07		21.91	21.48	21.55		35.1933	21.6467	13.5467	0.346667	0.786399
50uM	34.67	34.75	34.96		21.25	21.9	21.71		34.7933	21.62	13.1733	-0.0266667	1.01866
		MeCP2				GAPDH			Mean MeCP2	Mean GAPDH	Delta CT	Double Delta CT	Fold Change
UT	30.5	30.57	30.57		19.63	19.76	19.73		30.5467	19.7067	10.84	0	1
10uM	31.29	31.01	31.51		21.02	21.55	21.03		31.27	21.2	10.07	-0.77	1.70527
20uM	32.6	31.22	32.32		22.71	22.28	21.13		32.0467	22.04	10.0067	-0.833333	1.7818
30uM	32.38	31.95	34.49		22.91	23.06	23.05		32.94	23.0067	9.93333	-0.906667	1.87471
40uM	31.15	31.87	31.64		21.91	21.48	21.55		31.5533	21.6467	9.90667	-0.933333	1.90968
50uM	31.74	31.29	31.85		21.25	21.9	21.71		31.6267	21.62	10.0067	-0.833333	1.7818
		BRCA1				GAPDH			Mean BRCA1	Mean GAPDH	Delta CT	Double Delta CT	Fold change
UT	25.5	25.67	25.65		20.63	19.76	19.73		25.6067	20.04	5.56667	0	1
10uM	26.04	26.18	26.47		21.02	21.55	21.03		26.23	21.2	5.03	-0.536667	1.45062
20uM	27.43	26.85	26.96		22.71	22.28	21.13		27.08	22.04	5.04	-0.526667	1.4406
30uM	27.68	27.76	27.87		22.91	22.06	23.05		27.77	22.6733	5.09667	-0.47	1.38511
40uM	27.03	27.12	25.64		21.91	22.48	21.55		26.5967	21.98	4.61667	-0.95	1.93187
50uM	27.01	27.91	26.75		22.25	22.9	22.71		27.2233	22.62	4.60333	-0.963333	1.94981
		BRCA2				GAPDH			Mean BRCA2	Mean GAPDH	Delta CT	Double Delta CT	Fold Change
UT	26.65	26.42	26.99		19.63	19.76	19.73		26.6867	19.7067	6.98	0	1
10uM	28.02	28.1	28.71		21.02	21.55	21.03		28.2767	21.2	7.07667	0.0966667	0.935191
20uM	28.57	27.99	29.26		22.71	22.28	22.13		28.6067	22.3733	6.23333	-0.746667	1.67791
30uM	29.77	29.39	29.55		22.91	23.06	23.05		29.57	23.0067	6.56333	-0.416667	1.33484
40uM	27.65	27.92	28.57		21.91	21.48	21.55		28.0467	21.6467	6.4	-0.58	1.49485
50uM	29.74	29.97	29.37		23.25	22.9	22.71		29.6933	22.9533	6.74	-0.24	1.18099
		p16				GAPDH			Mean p16	Mean GAPDH	Delta CT	Double Delta CT	Fold Change
UT	27.5	26.46	26.96		19.63	19.76	19.73		26.9733	19.7067	7.26667	0	1
10uM	29.5	29.03	29.02		22.02	22.55	22.03		29.1833	22.2	6.98333	-0.283333	1.217
20uM	29.99	29.44	28.32		22.71	22.28	22.13		29.25	22.3733	6.87667	-0.39	1.31039
30uM	29.85	29.57	30.59		22.91	23.06	23.05		30.0033	23.0067	6.99667	-0.27	1.20581
40uM	27.63	29.02	28.74		21.91	22.48	21.55		28.4633	21.98	6.48333	-0.783333	1.7211
50uM	28.83	28.83	28.78		22.25	21.9	22.71		28.8133	22.2867	6.52667	-0.74	1.67018

## Sheet: Real-Time PCR MCF-10A 3rd time
		MBD1				GAPDH			Mean MBD1	Mean GAPDH	Delta CT	Double Delta CT	Fold change
UT	33.01	33.09	33.34		21.1	21.7	21		33.1467	21.2667	11.88	0	1
10uM	35.01	34.98	35.09		23.15	23.11	23.9		35.0267	23.3867	11.64	-0.24	1.18099
20uM	33.02	33.14	33.2		21.35	21.7	21.3		33.12	21.45	11.67	-0.21	1.15669
30uM	34.49	34.48	34.51		23.16	23.13	22.91		34.4933	23.0667	11.4267	-0.453333	1.3692
40uM	33.6	33.54	33.57		22.1	22.22	21.95		33.57	22.09	11.48	-0.4	1.31951
50uM	33.11	34.06	33.1		21.98	22	21.73		33.4233	21.9033	11.52	-0.36	1.28343
		MBD2				GAPDH			Mean MBD2	Mean GAPDH	Delta CT	Double Delta CT	Fold change
UT	30.5	32.03	30.59		21.1	21.7	21		31.04	21.2667	9.77333	0	1
10uM	32.38	32.37	32.36		23.15	23.11	22.9		32.37	23.0533	9.31667	-0.456667	1.37237
20uM	31.38	31.28	31.19		21.35	21.7	22.3		31.2833	21.7833	9.5	-0.273333	1.2086
30uM	32.82	32.79	32.69		23.16	23.13	22.91		32.7667	23.0667	9.7	-0.0733333	1.05214
40uM	31.94	32.21	33.31		22.1	22.22	21.95		32.4867	22.09	10.3967	0.623333	0.649169
50uM	32.88	32.16	32.41		22.98	22	22.73		32.4833	22.57	9.91333	0.14	0.907519
		MeCP2				GAPDH			Mean MeCP2	Mean GAPDH	Delta CT	Double Delta CT	Fold change
UT	32.67	32.52	32.12		21.1	21.7	21		32.4367	21.2667	11.17	0	1
10uM	33.62	33.2	33.79		23.15	23.11	22.9		33.5367	23.0533	10.4833	-0.686667	1.60956
20uM	32.24	32.66	32.2		21.35	21.7	22.3		32.3667	21.7833	10.5833	-0.586667	1.50177
30uM	33.37	33.59	33.7		23.16	23.13	22.91		33.5533	23.0667	10.4867	-0.683333	1.60585
40uM	31.72	31.24	32.11		21.1	21.22	21.95		31.69	21.4233	10.2667	-0.903333	1.87038
50uM	32.21	32.67	32.5		21.98	22	22.73		32.46	22.2367	10.2233	-0.946667	1.92741
		BRCA1				GAPDH			Mean BRCA1	Mean GAPDH	Delta CT	Double Delta CT	Fold Change
UT	26.78	27	26.95		21.1	21.7	21		26.91	21.2667	5.64333	0	1
10uM	27.55	27.75	27.86		23.15	22.11	22.9		27.72	22.72	5	-0.643333	1.56193
20uM	26.46	26.72	26.68		21.35	21.7	21.3		26.62	21.45	5.17	-0.473333	1.38831
30uM	28.63	28.09	28.66		23.16	23.13	22.91		28.46	23.0667	5.39333	-0.25	1.18921
40uM	27.37	27.67	27.88		23.1	22.22	22.95		27.64	22.7567	4.88333	-0.76	1.69349
50uM	27.81	27.82	27.88		22.98	23	22.73		27.8367	22.9033	4.93333	-0.71	1.6358
		BRCA2				GAPDH			Mean BRCA2	Mean GAPDH	Delta CT	Double Delta CT	Fold change
UT	28.03	28.44	28.48		21.1	21.7	21		28.3167	21.2667	7.05	0	1
10uM	28.76	29.82	29.06		22.15	22.11	22.9		29.2133	22.3867	6.82667	-0.223333	1.16743
20uM	28.19	27.57	28.03		21.35	21.7	21.3		27.93	21.45	6.48	-0.57	1.48452
30uM	29.16	30.2	29.28		23.16	23.13	22.91		29.5467	23.0667	6.48	-0.57	1.48452
40uM	27.89	28.99	28.89		22.1	22.22	21.95		28.59	22.09	6.5	-0.55	1.46409
50uM	28.3	28.86	28.96		21.98	22	22.73		28.7067	22.2367	6.47	-0.58	1.49485
		p16				GAPDH			Mean p16	Mean GAPDH	Delta CT	Double Delta CT	Fold change
UT	31.89	32.71	32.52		21.1	21.7	21		32.3733	21.2667	11.1067	0	1
10uM	33.79	33.76	33.11		23.15	22.11	22.9		33.5533	22.72	10.8333	-0.273333	1.2086
20uM	31.69	32.55	32.13		21.35	21.7	21.3		32.1233	21.45	10.6733	-0.433333	1.35035
30uM	32.25	33.29	33		22.16	22.13	22.91		32.8467	22.4	10.4467	-0.66	1.58008
40uM	32.42	32.89	32.5		22.1	22.22	22.95		32.6033	22.4233	10.18	-0.926667	1.90088
50uM	31.76	32.28	32.18		21.98	21	21.73		32.0733	21.57	10.5033	-0.603333	1.51922

## Sheet: MCF-10A Final
		MBD1			MBD2			MeCP2			BRCA1			BRCA2			p16
	1st	2nd	3rd	1st	2nd	3rd	1st	2nd	3rd	1st	2nd	3rd	1st	2nd	3rd	1st	2nd	3rd
UT	1	1	1	1	1	1	1	1	1	1	1	1	1	1	1	1	1	1
10uM	1.2	1.39	1.18	1.12	1.3	1.37	1.43	1.35	1.61	1.2	1.45	1.56	1.13	0.94	1.17	1.47	1.22	1.21
20uM	1.35	1.32	1.16	1.61	1.11	1.21	1.25	1.78	1.5	1.23	1.82	1.39	1.45	1.68	1.48	1.2	1.31	1.35
30uM	1.28	1.46	1.37	0.82	0.96	1.05	1.43	1.87	1.61	1.29	1.75	1.45	1.41	1.33	1.48	1.46	1.21	1.58
40uM	1.17	1.81	1.32	0.55	0.79	0.65	1.67	1.91	1.87	1.99	1.93	1.69	1.47	1.49	1.46	1.48	1.72	1.9
50uM	1.07	1.43	1.28	1.14	1.02	0.91	1.85	1.78	1.93	1.87	1.95	1.64	1.23	1.18	1.49	1.58	1.67	1.52
				MBD1	MBD2	MeCP2	BRCA1	BRCA2	p16
			UT	1	1	1	1	1	1
			10µM	1.25667	1.26333	1.39	1.40333	1.08	1.3
			20µM	1.27667	1.31	1.51	1.48	1.53667	1.28667
			30µM	1.37	0.943333	1.63667	1.49667	1.40667	1.41667
			40µM	1.43333	0.663333	1.81667	1.87	1.47333	1.7
			50µM	1.26	1.02333	1.85333	1.82	1.3	1.59
		SD
				0	0	0	0	0	0
				0.13435	0.176777	0.133167	0.0777817	0.122882	0.147309
				0.13435	0.0707107	0.19799	0.113137	0.141421	0.0777817
				0.0636396	0.0989949	0.183848	0.113137	0.0494975	0.176777
				0.106066	0.120554	0.128582	0.0424264	0.0212132	0.127279
				0.148492	0.162635	0.0750555	0.0565685	0.166433	0.106066

## Sheet: MDA-MB-231 1st time
	MBD1
		MBD1		Mean		GAPDH		Mean	Delta Cq	Double delta Cq	2^-double delta Cq
UT	35.41	35.39	34.73	35.1767	29.68	29.39	29.57	29.5467	5.63	0	1
10	35.42	35.66	35.59	35.625	30.28	30.2	30.49	30.3233	5.30167	-0.328333	1.25556
20	34.2	34.42	34.98	34.5333	29.82	29.84	28.67	29.4433	5.09	-0.54	1.45397
30	35.88	35.85	35.84	35.8567	30.82	30.77	30.87	30.82	5.03667	-0.593333	1.50873
40	34.34	34.12	34.25	34.2367	29.51	29.06	29.76	29.4433	4.79333	-0.836667	1.78592
50	36.19	36.38	36.09	36.22	31.69	31.69	31.8	31.7267	4.49333	-1.13667	2.19872
	MBD2
		MBD2		Mean		GAPDH		Mean	Delta Cq	Double delta Cq	2^-double delta Cq
UT	35.49	35.78	35.81	35.6933	27.62	27.62	28.95	28.0633	7.63	0	1
10	36.18	36.75	36.21	36.38	30.67	29.57	29.37	29.87	6.51	-1.12	2.17347
20	35.96	35.39	35.82	35.7233	29.3	29.32	28.47	29.03	6.69333	-0.936667	1.9141
30	36.45	36.58	37.47	36.515	30.24	30.24	30.2	30.2267	6.28833	-1.34167	2.53444
40	36.23	35.86	36.55	36.2133	29.64	29.53	27.55	28.9067	7.30667	-0.323333	1.25122
50	37.19	36.73	36.63	36.85	30.96	30.22	30.78	30.6533	6.19667	-1.43333	2.7007
	MeCP2
		MeCP2		Mean		GAPDH		Mean	Delta Cq	Double delta Cq	2^-double delta Cq
UT	23.89	23.98	24.17	24.0133	27.29	27.84	26.99	27.3733	-3.36	0	1
10	26.95	26.06	26.06	26.3567	30.14	30.17	30.92	30.41	-4.05333	-0.693333	1.61702
20	24.31	24.24	24.33	24.2933	27.05	27.38	26.91	27.1133	-2.82	0.54	0.687771
30	25.6	25.65	25.69	25.6467	29.71	29.27	29.2	29.3933	-3.74667	-0.386667	1.30737
40	23.27	23.68	23.32	23.4233	27.13	27.54	28.01	27.56	-4.13667	-0.776667	1.71317
50	26.26	26.01	26.21	26.16	30.41	30.23	30.48	30.3733	-4.21333	-0.853333	1.80667
	BRCA2
		BRCA2		Mean		GAPDH		Mean	Delta Cq	Double Delta Cq	2^-double delta Cq
UT	30.41	31.7	29.29	30.4667	31.29	28.5	28.21	29.3333	1.13333	0	1
10	34.41	34.45	34.19	34.35	33.54	33.6	33.61	33.5833	0.766667	-0.366667	1.28937
20	29.5	29.55	29.78	29.61	29.48	29.04	30.56	29.6933	-0.0833333	-1.21667	2.32409
30	33.56	31.47	31.52	32.1833	30.31	36.49	30.28	32.36	-0.176667	-1.31	2.47942
40	29.49	29.61	28.94	29.3467	28.27	29.55	27.88	28.5667	0.78	-0.353333	1.27751
50	33.9	33.43	32.29	33.2067	32.06	31.27	32.18	31.8367	1.37	0.236667	0.848704
	p16			Mean		GAPDH		Mean	Delta CT	Double delta CT	2^-Double delta CT
UT	26.44	26.05	26.39	26.2933	28.24	27.67	27.64	27.85	-1.55667	0	1
10	30.54	30.5	30.51	30.5167	32.98	32.04	32.96	32.66	-2.14333	-0.586667	1.50177
20	25.3	25.8	25.23	25.4433	28.05	28.03	27.87	27.9833	-2.54	-0.983333	1.97703
30	28.88	28.02	27.83	28.2433	31.55	30.59	30.49	30.8767	-2.63333	-1.07667	2.10916
40	25.56	25.94	25.78	25.76	28.73	28.1	28.19	28.34	-2.58	-1.02333	2.03261
50	30.17	30.17	30.42	30.2533	30.47	31.13	30.89	30.83	-0.576667	0.98	0.50698
	BRCA1			Mean		GAPDH		Mean	Delta CT	Double delta CT	2^-Double delta CT
UT	28.66	28.15	28.36	28.39	28.24	27.67	27.64	27.85	0.54	0	1
10	32.09	31.91	31.81	31.9367	31.98	32.04	31.96	31.9933	-0.0566667	-0.596667	1.51222
20	27.37	27.76	28.14	27.7567	28.05	28.03	27.87	27.9833	-0.226667	-0.766667	1.70133
30	30.39	30.56	30.12	30.3567	30.55	30.59	30.49	30.5433	-0.186667	-0.726667	1.65481
40	27.85	27.84	27.9	27.8633	28.73	29.1	28.19	28.6733	-0.81	-1.35	2.54912
50	29.83	30.1	29.78	29.9033	30.47	31.13	30.89	30.83	-0.926667	-1.46667	2.76383

## Sheet: MDA-MB-231 2nd time
		MBD1				GAPDH			Mean MBD1	Mean GAPDH	Delta CT	Double Delta CT	Fold Change
UT	38.82	39.98	39.19		29.36	29.24	28.82		39.33	29.14	10.19	0	1
10uM	36.32	35.67	36.29		25.35	25.47	26.36		36.0933	25.7267	10.3667	0.176667	0.884745
20uM	39.08	40.71	40.54		29.37	29.09	29.01		40.11	29.1567	10.9533	0.763333	0.589134
30uM	38.82	38.04	38.35		26.64	27.45	33.44		38.4033	29.1767	9.22667	-0.963333	1.94981
40uM	39.58	38.26	38.94		29.56	29.18	29.47		38.9267	29.4033	9.52333	-0.666667	1.5874
50uM	38.12	38.76	37.71		27.57	28.2	27.36		38.1967	27.71	10.4867	0.296667	0.814131
		MBD2				GAPDH			Mean MBD2	Mean GAPDH	Delta CT	Double Delta CT	Fold change
UT	37.21	37.41	37.35		29.36	28.24	28.82		37.3233	28.8067	8.51667	0	1
10uM	36.78	35.15	36.09		28.35	28.47	29.36		36.0067	28.7267	7.28	-1.23667	2.35653
20uM	36.47	36.6	36.41		29.37	29.09	29.01		36.4933	29.1567	7.33667	-1.18	2.26577
30uM	36.34	36.66	35.6		28.64	29.45	29.44		36.2	29.1767	7.02333	-1.49333	2.81539
40uM	38.22	38.41	38.18		30.56	30.18	29.47		38.27	30.07	8.2	-0.316667	1.24545
50uM	37.95	36.68	36.67		27.57	28.2	27.36		37.1	27.71	9.39	0.873333	0.545884
		MeCP2				GAPDH			Mean MeCP2	Mean GAPDH	Delta CT	Double Delta CT	Fold change
UT	32.27	31.87	30.96		29.36	28.24	28.82		31.7	28.8067	2.89333	0	1
10uM	29.87	29.59	29.67		26.35	26.47	26.36		29.71	26.3933	3.31667	0.423333	0.7457
20uM	31.89	32.39	32.27		29.37	29.09	29.01		32.1833	29.1567	3.02667	0.133333	0.911722
30uM	31.27	30.45	31.77		28.64	28.45	29.44		31.1633	28.8433	2.32	-0.573333	1.48796
40uM	31.9	31.75	31.43		30.56	29.18	29.47		31.6933	29.7367	1.95667	-0.936667	1.9141
50uM	30.85	31.04	31.91		27.57	28.2	27.36		31.2667	27.71	3.55667	0.663333	0.631418
		BRCA1				GAPDH			Mean BRCA1	Mean GAPDH	Delta CT	Double Delta CT	Fold change
UT	27.28	27.05	28.87		29.36	29.24	28.82		27.7333	29.14	-1.40667	0	1
10uM	25.9	25.53	25.88		27.35	27.47	27.36		25.77	27.3933	-1.62333	-0.216667	1.16205
20uM	25.45	26.95	26.77		29.37	28.09	28.01		26.39	28.49	-2.1	-0.693333	1.61702
30uM	28.16	27.81	25.62		26.64	27.45	33.44		27.1967	29.1767	-1.98	-0.573333	1.48796
40uM	27.96	26.31	27.07		30.56	30.18	29.47		27.1133	30.07	-2.95667	-1.55	2.92817
50uM	28.61	25.71	27.28		29.57	29.2	29.36		27.2	29.3767	-2.17667	-0.77	1.70527
		BRCA2				GAPDH			Mean BRCA2	Mean GAPDH	Delta CT	Double Delta CT	Fold change
UT	32.51	31.54	31.46		29.36	29.24	29.82		31.8367	29.4733	2.36333	0	1
10uM	27.13	26.5	27.44		25.35	25.47	25.36		27.0233	25.3933	1.63	-0.733333	1.66248
20uM	31.22	31.84	31.07		29.37	29.09	29.01		31.3767	29.1567	2.22	-0.143333	1.10445
30uM	28.87	28.55	29.38		27.64	27.45	27.44		28.9333	27.51	1.42333	-0.94	1.91853
40uM	30.57	30.82	31.74		29.56	29.18	29.47		31.0433	29.4033	1.64	-0.723333	1.65099
50uM	29.35	29.75	29.66		27.57	28.2	27.36		29.5867	27.71	1.87667	-0.486667	1.4012
		p16				GAPDH			Mean p16	Mean GAPDH	Delta CT	Double Delta CT	Fold change
UT	31.44	31.24	31.37		29.36	29.24	29.82		31.35	29.4733	1.87667	0	1
10uM	26.05	26.61	26.77		25.35	25.47	25.36		26.4767	25.3933	1.08333	-0.793333	1.73307
20uM	30.76	30.97	30.1		29.37	29.09	29.01		30.61	29.1567	1.45333	-0.423333	1.34102
30uM	28.12	29.02	29.63		27.64	27.45	28.44		28.9233	27.8433	1.08	-0.796667	1.73708
40uM	31.08	31.44	30.96		30.56	30.18	29.47		31.16	30.07	1.09	-0.786667	1.72508
50uM	30.41	30.29	29.84		27.57	28.2	27.36		30.18	27.71	2.47	0.593333	0.66281

[truncated: 6 more sheets: MDA-MB-231 3rd time, MDA-MB-231 Final, T-47D 1st time, T-47D 2nd time, T-47D 3rd time, T-47D Final]
