# Supplementary material for: Methyl CpG binding protein MBD2 has a regulatory role on the BRCA1 gene expression and its modulation by resveratrol in ER+, PR+ & triple-negative breast cancer cells
Source: BMC Cancer. 2024 May 6;24:566. doi: 10.1186/s12885-024-12274-x (PMC11071212; doi:10.1186/s12885-024-12274-x)
Supplement: Supplementary file 1 — Supplementary Material 1. [file 12885_2024_12274_MOESM1_ESM.zip › Supplementry dataset file-2. Cells based assay.xlsx]

## Sheet: MTT Assay
			MCF-7											Mean			% of Viable	cells
Rsveratrol		1st				2nd				3rd			1st	2nd	3rd		1st	2nd	3rd	Mean	SD
UT	0.867	0.875	0.861		0.866	0.82	0.858		0.867	0.861	0.862		0.867667	0.848	0.863333		100	100	100	100	0
10µM	0.763	0.823	0.829		0.721	0.713	0.711		0.828	0.835	0.825		0.805	0.715	0.829333		92.7776	84.316	96.0618	91.0518	6.06006
20µM	0.646	0.637	0.704		0.677	0.653	0.664		0.643	0.624	0.612		0.662333	0.664667	0.626333		76.335	78.3805	72.5483	75.7546	2.95912
30µM	0.473	0.405	0.481		0.416	0.435	0.517		0.432	0.435	0.431		0.453	0.456	0.432667		52.209	53.7736	50.1158	52.0328	1.83523
40µM	0.416	0.417	0.415		0.421	0.415	0.41		0.426	0.404	0.449		0.416	0.415333	0.426333		47.9447	48.978	49.3822	48.7683	0.741364
50µM	0.327	0.329	0.416		0.313	0.302	0.378		0.312	0.321	0.314		0.357333	0.331	0.315667		41.1833	39.033	36.5637	38.9267	2.31161
			MDA-MB-231											Mean			% of Viable	cells
Rsveratrol		1st				2nd				3rd			1st	2nd	3rd		1st	2nd	3rd	Mean	SD
UT	0.787	0.768	0.776		0.764	0.772	0.767		0.842	0.9	0.895		0.777	0.767667	0.879		100	100	100	100	0
10µM	0.64	0.633	0.672		0.682	0.631	0.675		0.704	0.76	0.976		0.648333	0.662667	0.813333		83.4406	86.3222	92.5294	87.4307	4.6447
20µM	0.504	0.563	0.573		0.654	0.596	0.562		0.597	0.567	0.637		0.546667	0.604	0.600333		70.3561	78.68	68.2973	72.4445	5.49736
30µM	0.396	0.423	0.41		0.425	0.402	0.41		0.449	0.451	0.424		0.409667	0.412333	0.441333		52.7242	53.7125	50.2086	52.2151	1.80661
40µM	0.332	0.377	0.392		0.399	0.376	0.339		0.349	0.368	0.358		0.367	0.371333	0.358333		47.2329	48.3717	40.766	45.4569	4.10211
50µM	0.269	0.271	0.283		0.212	0.271	0.251		0.267	0.293	0.242		0.274333	0.244667	0.267333		35.3067	31.8715	30.4133	32.5305	2.51238
			T-47D											Mean			% of Viable	cells
Rsveratrol		1st				2nd				3rd			1st	2nd	3rd		1st	2nd	3rd	Mean	SD
UT	0.588	0.594	0.598		0.576	0.613	0.593		0.563	0.585	0.583		0.593333	0.594	0.577		100	100	100	100	0
10µM	0.557	0.576	0.575		0.524	0.579	0.579		0.512	0.536	0.564		0.569333	0.560667	0.537333		95.9551	94.3883	93.1254	94.4896	1.41756
20µM	0.459	0.527	0.505		0.458	0.508	0.465		0.432	0.498	0.443		0.497	0.477	0.457667		83.764	80.303	79.3183	81.1285	2.33498
30µM	0.416	0.417	0.412		0.443	0.439	0.428		0.427	0.428	0.428		0.415	0.436667	0.427667		69.9438	73.5129	74.119	72.5252	2.25603
40µM	0.318	0.317	0.311		0.303	0.317	0.315		0.31	0.303	0.313		0.315333	0.311667	0.308667		53.1461	52.4691	53.4951	53.0368	0.521637
50µM	0.241	0.246	0.257		0.232	0.237	0.249		0.222	0.219	0.232		0.248	0.239333	0.224333		41.7978	40.2918	38.8793	40.3229	1.4595
			MCF-10A											Mean			% of Viable	cells
Rsveratrol		1st				2nd				3rd			1st	2nd	3rd		1st	2nd	3rd	Mean	SD
UT	0.418	0.398	0.405		0.384	0.386	0.375		0.352	0.426	0.335		0.407	0.381667	0.371		100	100	100	100	0
10µM	0.478	0.486	0.476		0.386	0.49	0.384		0.347	0.425	0.348		0.48	0.42	0.373333		117.936	110.044	100.629	109.536	8.66474
20µM	0.354	0.37	0.355		0.363	0.333	0.337		0.327	0.362	0.332		0.359667	0.344333	0.340333		88.3702	90.2183	91.7341	90.1075	1.68467
30µM	0.308	0.318	0.316		0.32	0.321	0.342		0.345	0.342	0.334		0.314	0.327667	0.340333		77.1499	85.8515	91.7341	84.9118	7.33736
40µM	0.284	0.307	0.298		0.318	0.319	0.333		0.338	0.349	0.342		0.296333	0.323333	0.343		72.8092	84.7162	92.4528	83.3261	9.89533
50µM	0.309	0.319	0.321		0.335	0.328	0.328		0.324	0.326	0.323		0.316333	0.330333	0.324333		77.7232	86.5502	87.4214	83.8983	5.36549

## Sheet: Apoptosis Assay
			1st					2nd					3rd
	Resveratrol	Red	Green	Total	%red		Red	Green	Total	%red		Red	Green	Total	%red		Mean	SD			MCF-10A	MCF-7	MDA-MB-231	T-47D
	UT	4.7	53.1	57.8	8.13149		5.8	56.2	62	9.35484		4.1	38.4	42.5	9.64706		9.04446	0.804046		UT	9	10	4	5
	10	8.3	69.3	77.6	10.6959		3.7	32.7	36.4	10.1648		4.3	36.8	41.1	10.4623		10.441	0.26616		10	10	10	8	6
MCF-7	20	10.3	55.9	66.2	15.5589		4.6	35.6	40.2	11.4428		4	28.9	32.9	12.1581		13.0533	2.19924		20	10	13	11	10
	30	13.6	57.8	71.4	19.0476		6.2	26.4	32.6	19.0184		4.6	28	32.6	14.1104		17.3922	2.84209		30	11	17	22	17
	40	11.6	54.2	65.8	17.6292		6.2	27.8	34	18.2353		11	38.1	49.1	22.4033		19.4226	2.59907		40	12	19	28	17
	50	12.3	47.7	60	20.5		7.7	48.9	56.6	13.6042		7.7	40.8	48.5	15.8763		16.6602	3.51408		50	11	17	24	22
			1st					2nd					3rd
	Resveratrol	Red	Green	Total	%red		Red	Green	Total	%red		Red	Green	Total	%red		Mean	SD
	UT	1.4	43.1	44.5	3.14607		1.2	51.3	52.5	2.28571		1.9	28.1	30	6.33333		3.92171	2.13237
	10	3.7	39.8	43.5	8.50575		3.8	36.7	40.5	9.38272		2.2	31.1	33.3	6.60661		8.16502	1.41907
MDA-MB-231	20	5.5	46.3	51.8	10.6178		5.5	47.9	53.4	10.2996		5.7	39.7	45.4	12.5551		11.1575	1.22075
	30	8.8	39.3	48.1	18.2952		11.1	40	51.1	21.7221		12.4	34.3	46.7	26.5525		22.1899	4.14845
	40	10.3	38.3	48.6	21.1934		10.7	18.9	29.6	36.1486		11.4	33.9	45.3	25.1656		27.5025	7.74667
	50	8.8	38.8	47.6	18.4874		10.1	32.8	42.9	23.5431		17	37.6	54.6	31.1355		24.3887	6.36632
			1st					2nd					3rd
	Resveratrol	Red	Green	Total	%red		Red	Green	Total	%red		Red	Green	Total	%red		Mean	SD
	UT	1.4	34.2	35.6	3.93258		1.7	26.9	28.6	5.94406		1.2	30.7	31.9	3.76176		4.54613	1.21365
	10	1.9	33.8	35.7	5.32213		2.2	27.4	29.6	7.43243		1.7	35.2	36.9	4.60705		5.7872	1.46899
T-47D	20	3.1	37.5	40.6	7.63547		3.5	40.7	44.2	7.91855		4.1	25.3	29.4	13.9456		9.8332	3.56424
	30	4.6	32.3	36.9	12.4661		6.1	27.7	33.8	18.0473		7.4	30.7	38.1	19.4226		16.6453	3.68405
	40	3.8	24.9	28.7	13.2404		5.8	26.8	32.6	17.7914		6.9	26.2	33.1	20.8459		17.2926	3.82721
	50	5.4	25.6	31	17.4194		5.5	19.8	25.3	21.7391		9.9	28	37.9	26.1214		21.76	4.35105
			1st					2nd					3rd
	Resveratrol	Red	Green	Total	%red		Red	Green	Total	%red		Red	Green	Total	%red		Mean	SD
	UT	4.9	44.9	49.8	9.83936		4.3	42.8	47.1	9.12951		3.3	45.3	48.6	6.79012		8.58633	1.59554
	10	5.9	43.9	49.8	11.8474		5.3	50.5	55.8	9.49821		3.6	37.7	41.3	8.71671		10.0208	1.62945
MCF-10A	20	3.7	34.9	38.6	9.58549		5.1	47.2	52.3	9.75143		4.9	37	41.9	11.6945		10.3438	1.17268
	30	6.9	44.8	51.7	13.3462		3.6	30.1	33.7	10.6825		3.2	33.4	36.6	8.74317		10.924	2.31101
	40	4.3	36.5	40.8	10.5392		6.1	41.1	47.2	12.9237		4.4	27	31.4	14.0127		12.4919	1.77657
	50	4.7	34.1	38.8	12.1134		2.8	27.2	30	9.33333		3.9	28.4	32.3	12.0743		11.1737	1.59391

## Sheet: Clonogenic MCF-7
		No. Cell plated	No. of Colony counted					PE	SF
	Resveratrol		1	2	3		0	149	221
	UT	1000	1499	1494	1464		5uM	145	209
	5uM	1000	1442	1435	1460		10uM	96	93
	10uM	1000	991	942	952		15uM	73	53
	15uM	1000	745	720	721		20uM	68	46
	20uM	1000	668	675	686		30uM	57	33
	30uM	1000	572	566	574
				Plating Efficiency
			1	2	3	Mean PE	SD
		UT	149.9	149.4	146.4	148.567	1.89297
		5uM	144.2	143.5	146	144.567	1.2897
		10uM	99.1	94.2	95.2	96.1667	2.58908
		15uM	74.5	72	72.1	72.8667	1.41539
		20uM	66.8	67.5	68.6	67.6333	0.907377
		30uM	57.2	56.6	57.4	57.0667	0.416333
				Survival Fraction
			1	2	3	Mean SF	SD
		UT	224.7	223.204	214.33	220.744	5.60557
		5uM	207.936	205.923	213.16	209.006	3.73549
		10uM	98.2081	88.7364	90.6304	92.525	5.01202
		15uM	55.5025	51.84	51.9841	53.1089	2.0742
		20uM	44.6224	45.5625	47.0596	45.7482	1.22916
		30uM	32.7184	32.0356	32.9476	32.5672	0.474428

## Sheet: Clonogenic MDA-MB-231
		No. Cell plated	No. of Colony counted					PE	SF
	Resveratrol		1	2	3		UT	130	169
	UT	1000	1319	1362	1210		5uM	105	110
	5uM	1000	1110	1057	982		10uM	100	99
	10uM	1000	1061	997	928		15uM	93	87
	15uM	1000	889	919	984		20uM	87	75
	20uM	1000	870	835	894		30uM	68	47
	30uM	1000	737	773	518
				PE
			1	2	3	Mean PE	SD
	UT		131.9	136.2	121	129.7	7.83518
	5uM		111	105.7	98.2	104.967	6.43143
	10uM		106.1	99.7	92.8	99.5333	6.65157
	15uM		88.9	91.9	98.4	93.0667	4.85627
	20uM		87	83.5	89.4	86.6333	2.96704
	30uM		73.7	77.3	51.8	67.6	13.8011
				SF
			1	2	3	Mean SF	SD
	UT		173.976	185.504	146.41	168.63	20.088
	5uM		123.21	111.725	96.4324	110.456	13.4338
	10uM		112.572	99.4009	86.1184	99.3638	13.2269
	15uM		79.0321	84.4561	96.8256	86.7713	9.11988
	20uM		75.69	69.7225	79.9236	75.112	5.12505
	30uM		54.3169	59.7529	26.8324	46.9674	17.648

## Sheet: Clonogenic MCF-10A
		No. Cell plated	No. of Colony counted			Mean				Mean
	Resveratrol		1				PE	SF		PE	SF	SD-SF	SD PE
	UT	1000	3529				352.9	1245.38	UT	382.733	1488.85	479.499	59.9979
	5uM	1000	3831				383.1	1467.66	5uM	381.667	1462.76	229.752	30.1755
	10uM	1000	3753				375.3	1408.5	10uM	413.967	1722.87	305.524	37.1124
	15uM	1000	3392				339.2	1150.57	15uM	374.033	1406.65	252.24	33.8474
	20uM	1000	3441				344.1	1184.05	20uM	386.867	1508.25	321.368	41.6949
	30uM	1000	3213				321.3	1032.34	30uM	324.4	1052.42	20.4497	3.15119
			2
	UT	1000	3435				343.5	1179.92
	5uM	1000	3508				350.8	1230.61
	10uM	1000	4493				449.3	2018.7
	15uM	1000	4068				406.8	1654.86
	20uM	1000	4274				427.4	1826.71
	30uM	1000	3243				324.3	1051.7
			3
	UT	1000	4518				451.8	2041.23
	5uM	1000	4111				411.1	1690.03
	10uM	1000	4173				417.3	1741.39
	15uM	1000	3761				376.1	1414.51
	20uM	1000	3891				389.1	1513.99
	30uM	1000	3276				327.6	1073.22

## Sheet: Migration-MCF-7
		UT				5				10				15				20				30
	1st	2nd	3rd	SD	1st	2nd	3rd	SD	1st	2nd	3rd	SD	1st	2nd	3rd	SD	1st	2nd	3rd	SD	1st	2nd	3rd	SD
0hr	259	235	247	12	238	298	268	30	227	306	266	39.5011	270	288	279	9	249	330	289	40.501	268	328	298	30
6hr	217	194	205	11.5036	246	167	206	39.5011	273	192	232	40.501	258	196	227	31	300	183	241	58.5007	318	269	293	24.5017
12hr	69	88	78.5	9.5	56	198	127	71	102	188	145	43	66	193	129	63.5007	72	181	226	79.1854	148	263	205	57.5007
24hr	54	60	57	3	47	149	98	51	92	178	135	43	37	183	110	73	44	111	77	33.5012	106	226	166	60
Mean	Resveratrol	UT	5µM	10µM	15µM	20µM	30µM
	0hr	247	268	266.333	279	289.333	298
	6hr	205.333	206.333	232.333	227	241.333	293.333
	12hr	78.5	127	145	129.333	159.667	205.333
	24hr	57	98	135	110	77.3333	166
		12	30	39.5011	9	40.501	30
		11.5036	39.5011	40.501	31	58.5007	24.5017
		9.5	71	43	63.5007	79.1854	57.5007
		3	51	43	73	33.5012	60

## Sheet: Migration-MDA-MB-231
					1st							2nd								3rd
		UT	5	10	15	20	30			UT	5	10	15	20	30			UT	5	10	15	20	30
	0hr	0.56	0.6	0.57	0.54	0.59	0.56		0hr	0.67	0.62	0.55	0.59	0.58	0.59		0hr	0.6	0.71	0.65	0.68	0.73	0.75
	6hr	0.43	0.44	0.44	0.41	0.47	0.48		6hr	0.52	0.48	0.44	0.51	0.43	0.48		6hr	0.45	0.57	0.45	0.63	0.54	0.59
	12hr	0.13	0.24	0.23	0.2	0.23	0.32		12hr	0.22	0.24	0.23	0.32	0.24	0.28		12hr	0.13	0.12	0.2	0.34	0.43	0.45
	24hr	0	0	0	0	0	0.28		24hr	0.12	0.12	0.18	0.19	0.15	0.21		24hr	0.01	0.08	0.06	0.23	0.37	0.38
	Resveratrol	UT	5µM	10µM	15µM	20µM	30µM
	0hr	0.61	0.643333	0.59	0.603333	0.633333	0.633333
	6hr	0.466667	0.496667	0.443333	0.516667	0.48	0.516667
	12hr	0.16	0.2	0.22	0.286667	0.3	0.35
	24hr	0.0433333	0.0666667	0.08	0.14	0.173333	0.29
		SD
		0.0556776	0.0585947	0.052915	0.070946	0.083865	0.102144
		0.0472582	0.0665833	0.0057735	0.110151	0.0556776	0.0635085
		0.0519615	0.069282	0.0173205	0.0757188	0.112694	0.0888819
		0.0665833	0.061101	0.0916515	0.122882	0.1861	0.08544

## Sheet: Migration-MCF-10A
			1st
	UT	5µM	10µM	15µM	20µM	30µM
0hr	134.67	156	177.34	170.67	165.34	176		Resveratrol	UT	5µM	10µM	15µM	20µM	30µM
6hr	120	142.67	166.67	161.33	145.33	170.67		0hr	121.78	133.333	129.56	137.113	133.56	141.333
12hr	128.01	144	164.01	170.67	138.67	170.67		6hr	110.667	125.113	121.447	128.887	126.22	139.78
24hr	128	125.33	165.77	169.38	146.67	168.01		12hr	111.34	124.667	124.673	127.78	125.113	139.113
								24hr	107.667	109.887	118.847	123.587	125.447	140.007
			2nd
	UT	5µM	10µM	15µM	20µM	30µM			SD
0hr	106	108	74	100	100	112			14.5518	24.1109	52.1074	35.469	32.7063	32.3316
6hr	85	106	74	94	98	108			22.5019	18.3845	46.375	33.7314	24.9455	31.3445
12hr	84	86	86	88	98	106			23.8664	33.4863	39.0092	41.4227	23.4808	32.3631
24hr	73	81	65	72	93	112			30.1717	25.0366	50.7405	48.9478	28.541	28.005
			3rd
	UT	5µM	10µM	15µM	20µM	30µM
0hr	124.67	136	137.34	140.67	135.34	136
6hr	127	126.67	123.67	131.33	135.33	140.67
12hr	122.01	144	124.01	124.67	138.67	140.67
24hr	122	123.33	125.77	129.38	136.67	140.01

## Sheet: Sphere-MCF-7
Sphere	1	2	3	4	5	6	7	8	9	10
Resveratrol				MCF-7	1st						Mean		MCF-7	SD
UT	24644	24344	24198	23897	22577	20259	21353	20888	20654	19053	22186.7		21277.8	813.612
10uM	23952	23111	20357	17810	16937	17642	16089	17024	17300	17514	18773.6		16788.4	2066.12
20uM	16933	18909	18077	14545	17404	15021	16715	17454	16065	13835	16495.8		15025.4	1549.77
30uM	16516	14481	13758	14468	13071	12352	10941	11647	13978	10583	13179.5		12464.4	640.389
40uM	15148	13171	16685	14502	14950	13128	15953	13052	15461	14732	14678.2		13226.1	1771.55
50uM	14975	13830	12363	12778	13354	12719	11555	10941	11900	12875	12729		12164.8	967.799
Resveratrol					2nd						Mean
UT	18398	20645	20763	26446	20968	21866	18750	22143	20204	20111	21029.4
10uM	17057	15271	14871	15409	14740	14837	14617	14545	12760	12392	14649.9
20uM	14390	15083	14883	12937	13354	11900	11376	11268	14044	14834	13406.9
30uM	14502	12719	12392	11994	10040	10676	10571	12041	13128	11376	11943.9
40uM	13057	13830	13521	12783	13955	11858	13298	13955	15332	15890	13747.9
50uM	13722	13479	12719	13090	11255	14332	13447	12821	10769	11547	12718.1
Resveratrol					3rd						Mean
UT	25993	22503	18566	19984	18084	20763	16580	20216	20058	23427	20617.4
10uM	19859	18060	16948	18060	17296	16289	15878	17642	15234	14150	16941.6
20uM	17454	15847	16670	17372	13502	13776	13052	13920	14871	15271	15173.5
30uM	15622	14736	13095	13260	12719	12149	11077	9280	10524	10235	12269.7
40uM	12760	15070	9303	10327	10636	12154	11641	10676	10583	9373	11252.3
50uM	11932	12527	9877	10958	10994	10896	10488	10975	10538	11288	11047.3

## Sheet: Sphere-T-47D
					1st
Resveratrol				T-47D							Mean		Mean	SD
UT	20816	22971	27143	26342	25106	22247	27382	25323	21310	27005	24564.5		24955.4	629.97
10uM	22712	19131	20921	17454	19338	20068	16342	16970	17024	21906	19186.6		19601	405.884
20uM	18997	16640	20204	14224	14732	15973	14545	15575	14390	17514	16279.4		16674.7	379.44
30uM	15910	11425	14532	13256	12821	12937	11918	10157	12006	12527	12748.9		13384.4	910.487
40uM	12748	11338	10958	10589	11882	10084	9685	9839	9596	9934	10665.3		11888.2	1384.96
50uM	11376	9260	9839	10254	10273	9964	7615	8525	8712	8144	9396.2		10319.8	1145.77
Resveratrol					2nd						Mean
UT	24644	23533	18747	28250	27911	29786	21004	25004	29536	28406	25682.1
10uM	22930	21657	16763	20825	20825	19092	20021	18347	18211	17514	19618.5
20uM	19079	18540	19092	17849	15796	17112	18317	15937	12937	12427	16708.6
30uM	15173	15657	12246	12778	13386	11900	11636	15474	11485	10034	12976.9
40uM	13256	11726	11535	12246	12606	11858	10606	10583	11425	10230	11607.1
50uM	11435	8144	9902	10131	11077	9413	9583	9877	9934	10117	9961.3
Resveratrol					3rd						Mean
UT	27779	25054	24043	26364	26269	19312	23646	24945	22436	26347	24619.5
10uM	19834	21321	22053	19530	18932	20464	19441	19121	19768	19514	19997.8
20uM	15918	18429	17166	16770	18747	16606	16471	16516	16625	17112	17036
30uM	15972	15622	14871	15271	13502	12744	13861	15498	13978	12956	14427.5
40uM	13830	14950	14111	13009	13057	13631	13576	12407	12179	13171	13392.1
50uM	11310	11726	12875	11641	12944	12937	10447	11294	10471	10375	11602

[truncated: 3 more sheets: Sphere-MDA-MB-231, Sphere-MCF-10A, Sphere Apoptosis]
