# Supplementary material for: Methyl CpG binding protein MBD2 has a regulatory role on the BRCA1 gene expression and its modulation by resveratrol in ER+, PR+ & triple-negative breast cancer cells
Source: BMC Cancer. 2024 May 6;24:566. doi: 10.1186/s12885-024-12274-x (PMC11071212; doi:10.1186/s12885-024-12274-x)
Supplement: Supplementary file 1 — Supplementary Material 1. [file 12885_2024_12274_MOESM1_ESM.zip › Supplementry dataset file-3. Western blotting.xlsx]

## Sheet: MCF-7 
				1st time									2nd time									3rd time
		MBD1	MBD2	MeCP2	BRCA1	BRCA2	p16	β-Actin			MBD1	MBD2	MeCP2	BRCA1	BRCA2	p16	β-Actin			MBD1	MBD2	MeCP2	BRCA1	BRCA2	p16	β-Actin
	UT	16573.3	12700.1	33369.8	31304.9	10377.5	15702.4	43721.3		UT	17733.3	13376.1	32580.8	30527.9	10123.5	14345.4	43385.3		UT	17524.3	13834.1	34523.8	31734.9	11537.5	16362.4	44364.3
	10µM	22954.8	16993.2	36529.8	30985.2	19216.2	17796.3	44230.5		10µM	21834.8	15359.2	35375.8	30475.2	18474.2	16375.3	43753.5		10µM	24375.8	17475.2	37343.8	31254.2	20523.2	17464.3	43546.5
	20µM	34600.1	23854.8	36363.1	27089.2	21364.4	17561.7	44237.8		20µM	33450.1	24394.8	35623.1	25967.2	19523.4	16434.7	44548.8		20µM	35834.1	25725.8	36824.1	28474.2	21834.4	18523.7	44628.8
	30µM	34071.4	26135.3	42181	19968.1	19341	22866.2	43218.5		30µM	35483.4	25924.3	40892	18745.1	18476	22363.2	44328.5		30µM	36754.4	27563.3	42651	20356.1	20475	23465.2	44648.5
	40µM	45669	35594.4	37625.6	19400.9	15076.3	39803.7	43711		40µM	44374	34278.4	38945.6	18623.9	14547.3	37493.7	43234		40µM	45837	36475.4	38429.6	19823.9	13645.3	38683.7	43387
	50µM	43807.3	23897.2	45158.2	12039.5	13526.8	38249.7	44364.8		50µM	44570.3	25548.2	42837.2	11689.5	12436.8	37573.7	43537.8		50µM	45576.3	25782.2	46734.2	11825.5	14734	38278.7	44834.8
	target protein*loading control lane 1/loading control each lane									target protein*loading control lane 1/loading control each lane									target protein*loading control lane 1/loading control each lane
		MBD1	MBD2	MeCP2	BRCA1	BRCA2	p16				MBD1	MBD2	MeCP2	BRCA1	BRCA2	p16				MBD1	MBD2	MeCP2	BRCA1	BRCA2	p16
	UT	16573.3	12700.1	33369.8	31304.9	10377.5	15702.4			UT	17733.3	13376.1	32580.8	30527.9	10123.5	14345.4				17524.3	13834.1	34523.8	31734.9	11537.5	16362.4
	10µM	22690.6	16797.5	36109.3	30628.4	18994.9	17591.4			10µM	21651.1	15229.9	35078.1	30218.7	18318.7	16237.5				24833.6	17803.4	38045.2	31841.1	20908.6	17792.3
	20µM	34196.1	23576.2	35938.6	26772.9	21114.9	17356.6			20µM	32576.4	23757.6	34692.7	25289	19013.5	16005.4				35621.7	25573.3	36605.9	28305.5	21705	18413.9
	30µM	34467.7	26439.3	42671.7	20200.3	19565.9	23132.1			30µM	34728.4	25372.6	40021.9	18346.2	18082.8	21887.3				36520.4	27387.8	42379.4	20226.5	20344.6	23315.8
	40µM	45679.7	35602.8	37634.4	19405.5	15079.9	39813			40µM	44529.2	34398.3	39081.8	18689.1	14598.2	37624.9				46869.4	37297	39295.2	20270.4	13952.7	39555
	50µM	43171.9	23550.6	44503.2	11864.8	13330.6	37694.9			50µM	44414.2	25458.8	42687.2	11648.5	12393.3	37442.1				45098	25511.7	46243.8	11701.4	14579.4	37877
	sample/control									sample/control									sample/control
		MBD1	MBD2	MeCP2	BRCA1	BRCA2	p16				MBD1	MBD2	MeCP2	BRCA1	BRCA2	p16
	UT	1	1	1	1	1	1			UT	1	1	1	1	1	1			UT	1	1	1	1	1	1
	10µM	1.36911	1.32263	1.08209	0.97839	1.8304	1.1203			10µM	1.22093	1.13859	1.07665	0.98987	1.80953	1.13189			10µM	1.4171	1.28691	1.102	1.00335	1.81223	1.08739
	20µM	2.06332	1.85638	1.07698	0.855231	2.03469	1.10535			20µM	1.83702	1.77612	1.06482	0.82839	1.87816	1.11572			20µM	2.0327	1.84856	1.06031	0.891934	1.88126	1.12538
	30µM	2.07972	2.08181	1.27875	0.645277	1.88543	1.47316			30µM	1.95837	1.89686	1.22839	0.600964	1.78623	1.52573			30µM	2.08399	1.97972	1.22754	0.637357	1.76335	1.42496
	40µM	2.75622	2.80334	1.1278	0.619885	1.45314	2.53547			40µM	2.51105	2.57162	1.19953	0.612196	1.44202	2.62278			40µM	2.67454	2.69601	1.1382	0.638742	1.20934	2.41743
	50µM	2.60491	1.85436	1.33364	0.379009	1.28458	2.40058			50µM	2.50457	1.9033	1.31019	0.381569	1.22421	2.61004			50µM	2.57346	1.84411	1.33947	0.368722	1.26366	2.31488

## Sheet: MCF-7 Final
			1st								Mean
	MBD1	MBD2	MeCP2	BRCA1	BRCA2	p16	HDAC1		MBD1	MBD2	MeCP2	BRCA1	BRCA2	p16	HDAC1
UT	1	1	1	1	1	1	1	UT	1	1	1	1	1	1	1
10µM	1.37	1.32	1.08	0.98	1.83	1.12	0.96	10µM	1.33667	1.25	1.08667	0.99	1.81667	1.08	0.946667
20µM	2.06	1.86	1.08	0.86	2.03	1.14	0.94	20µM	1.97667	1.83	1.06667	0.86	1.93	1.15667	0.906667
30µM	2.08	2.08	1.28	0.65	1.89	1.47	1.02	30µM	2.04	1.98667	1.24667	0.63	1.81333	1.47333	0.896667
40µM	2.76	2.8	1.13	0.62	1.45	2.54	0.98	40µM	2.64667	2.69	1.15667	0.623333	1.36667	2.52667	0.886667
50µM	2.6	1.85	1.33	0.38	1.28	2.4	0.84	50µM	2.55667	1.86333	1.32667	0.376667	1.25333	2.44	0.81
			2nd
	MBD1	MBD2	MeCP2	BRCA1	BRCA2	p16	HDAC1			SD
UT	1	1	1	1	1	1	1		0	0	0	0	0	0	0
10µM	1.22	1.14	1.08	0.99	1.81	1.03	0.91		0.104083	0.0964365	0.011547	0.01	0.011547	0.0458258	0.0321455
20µM	1.84	1.78	1.06	0.83	1.88	1.1	0.88		0.119304	0.043589	0.011547	0.03	0.0866025	0.0665833	0.0305505
30µM	1.96	1.9	1.23	0.6	1.79	1.53	0.83		0.069282	0.090185	0.0288675	0.0264575	0.0680686	0.0550757	0.106927
40µM	2.51	2.57	1.2	0.61	1.44	2.62	0.83		0.126623	0.115326	0.0378594	0.0152753	0.135769	0.100664	0.0814453
50µM	2.5	1.9	1.31	0.38	1.22	2.61	0.8		0.051316	0.0321455	0.0152753	0.0057735	0.0305505	0.153948	0.0264575
			3rd
	MBD1	MBD2	MeCP2	BRCA1	BRCA2	p16	HDAC1
UT	1	1	1	1	1	1	1
10µM	1.42	1.29	1.1	1	1.81	1.09	0.97
20µM	2.03	1.85	1.06	0.89	1.88	1.23	0.9
30µM	2.08	1.98	1.23	0.64	1.76	1.42	0.84
40µM	2.67	2.7	1.14	0.64	1.21	2.42	0.85
50µM	2.57	1.84	1.34	0.37	1.26	2.31	0.79

## Sheet: MCF-10A
			1st	MCF-10A								2nd	MCF-10A								3rd	MCF-10A
		MBD1	MBD2	MeCP2	BRCA1	BRCA2	p16	Actin			MBD1	MBD2	MeCP2	BRCA1	BRCA2	p16	Actin			MBD1	MBD2	MeCP2	BRCA1	BRCA2	p16	Actin
	UT	20153.5	26150.7	24121.6	23966.6	24042.6	24139.7	21309.3		UT	21232.5	28275.7	26525.6	25453.6	25624.6	25547.7	23497.3		UT	21837.5	27860.7	25375.6	25296.6	25357	24894.7	24239.3
	10	42129.3	42494.7	40561.4	37994.2	24778.2	30538.4	28924.1		10	40317.3	42832.7	38367.4	39549.2	34654.2	29484.4	29540.1		10	39848.3	43475.7	39245.4	38789.2	35364.2	30174.4	30587.1
	20	43974	53325.7	36158.4	44356.9	40475	28094.6	30790.9		20	42633	43558.7	38243.4	43748.9	39523	28735.6	32190.9		20	42994	43384.7	38724.4	43256.9	38975	29245.6	31596.9
	30	44157.3	45658.4	34670.3	49832.5	42292.4	26747.5	34280.8		30	42538.3	45834.4	36375.3	45473.5	40432.4	28467.5	33186.8		30	43274.3	44375.4	37534.3	46339.5	41529.4	27348.5	32243.8
	40	37015.4	34540.3	32665.1	43942.6	37400.3	26026.6	33172.3		40	39832.4	34764.3	35332.1	44472.6	39374.3	27857.6	33743.3		40	38425.4	40743.3	36434.1	45547.6	39890.3	28123.6	33537.3
	50	27979.3	42611.2	22784.2	37468.9	37633	20158.7	32969.1		50	30384.3	41385.2	32173.2	39563.9	38913	26784.7	32473.1		50	30437.3	42294.2	35467.2	40567.9	39646	27134.7	33748.1
		target protein*loading control lane 1/loading control each lane
																				21837.5	27860.7	25375.6	25296.6	25357	24894.7
		20153.5	26150.7	24121.6	23966.6	24042.6	24139.7				21232.5	28275.7	26525.6	25453.6	25624.6	25547.7				31578.5	34453.1	31100.8	30739.2	28025	23912.3
		31038	31307.2	29882.9	27991.5	18254.9	22498.6				32069.9	34070.7	30518.9	31458.9	27565.3	23453				32982.4	33282.2	29707	33184.1	29899.3	22435.5
		30432.8	36904.8	25023.9	30697.8	28011.3	19443.2				31119.3	31795	27915.2	31933.9	28849.2	20975.1				32531.5	33359.3	28216.5	34835.8	31219.8	20559.3
		27448.6	28381.8	21551.4	30976.5	26289.4	16626.5				30118.5	32452.3	25754.9	32196.7	28627.4	20155.9				27772.3	29447.5	26333	32919.8	28831	20326.5
		23778.1	22188.1	20983.5	28227.9	24025.3	16719				27737.5	24208.3	24603.7	30968.7	27418.5	19398.8				21861.3	30377.5	25474	29137.5	28475.4	19489.3
		18084.2	27541.4	14726.4	24217.7	24323.7	13029.4				21985.9	29946	23280.3	28628.1	28157.1	19381.2
		sample/control																		1	1	1	1	1	1
		1	1	1	1	1	1													1.44607	1.23662	1.22562	1.21515	1.10522	0.960537
		1.54008	1.19718	1.23884	1.16794	0.759274	0.932018				1	1	1	1	1	1				1.51036	1.19459	1.17069	1.3118	1.17913	0.901216
		1.51005	1.41123	1.03741	1.28086	1.16507	0.805448				1.51042	1.20495	1.15055	1.23593	1.07574	0.918009				1.48971	1.19736	1.11195	1.3771	1.23121	0.82585
		1.36198	1.08532	0.893449	1.29248	1.09345	0.688764				1.46565	1.12446	1.05239	1.25459	1.12584	0.821018				1.27177	1.05696	1.03773	1.30135	1.137	0.8165
		1.17985	0.848471	0.869905	1.1778	0.999283	0.692595				1.41851	1.14771	0.970944	1.26492	1.11719	0.788953				1.00109	1.09033	1.00388	1.15184	1.12298	0.782868
		0.897323	1.05318	0.610505	1.01048	1.01169	0.53975				1.30637	0.856153	0.927545	1.21667	1.07001	0.759316
											1.03548	1.05907	0.877653	1.12472	1.09883	0.758628

## Sheet: MCF-10A Final
		1st	MCF-10A						2nd	MCF-10A						3rd	MCF-10A
	MBD1	MBD2	MeCP2	BRCA1	BRCA2	p16		MBD1	MBD2	MeCP2	BRCA1	BRCA2	p16		MBD1	MBD2	MeCP2	BRCA1	BRCA2	p16
UT	1	1	1	1	1	1		1	1	1	1	1	1		1	1	1	1	1	1
10	1.54	1.2	1.24	1.17	0.76	0.93		1.51	1.2	1.15	1.24	1.08	0.92		1.45	1.24	1.23	1.22	1.11	0.96
20	1.51	1.41	1.04	1.28	1.17	0.81		1.47	1.12	1.05	1.25	1.13	0.82		1.51	1.19	1.17	1.31	1.18	0.9
30	1.36	1.09	0.89	1.29	1.09	0.69		1.42	1.15	0.97	1.26	1.12	0.79		1.49	1.2	1.11	1.38	1.23	0.83
40	1.18	0.85	0.87	1.18	1	0.69		1.31	0.86	0.93	1.22	1.07	0.76		1.27	1.06	1.04	1.3	1.14	0.82
50	0.9	1.05	0.61	1.01	1.01	0.54		1.04	1.06	0.88	1.12	1.1	0.76		1	1.09	1	1.15	1.12	0.78
						Mean
					MBD1	MBD2	MeCP2	BRCA1	BRCA2	p16
				UT	1	1	1	1	1	1
				10	1.38667	1.22667	1.18333	1.07333	1.04	0.94
				20	1.46333	1.11667	1.16667	1.24333	1.04	0.86
				30	1.33333	1.08	1.12333	1.24333	1.01333	0.81
				40	1.14333	0.93	1.05	1.17333	0.966667	0.79
				50	1.03	0.92	0.963333	1.09333	0.92	0.77
						SD
					0	0	0	0	0	0
					0.0458258	0.023094	0.0493288	0.0360555	0.193993	0.0208167
					0.023094	0.151327	0.0723418	0.03	0.0264575	0.0493288
					0.0650641	0.0550757	0.111355	0.06245	0.0737111	0.072111
					0.0665833	0.118462	0.0862168	0.061101	0.07	0.0650641
					0.072111	0.0208167	0.19975	0.0737111	0.0585947	0.133167

## Sheet: MDA-MB-231
						1st time					new
					MBD1	MBD2	MeCP2	BRCA1	BRCA2		Beta Actin	p16							2nd time								3rd time
	19957.3			UT	34912.3	48597.4	23768.4	27899.6	17627.6		38261.5	26063.8
	21176.2			10	40862.9	48166.8	39943.1	26692.7	42974		39111.9	14904				MBD1	MBD2	MeCP2	BRCA1	BRCA2	Actin	p16			MBD1	MBD2	MeCP2	BRCA1	BRCA2	Actin	p16
	22149			20	41344.8	47696.2	47051	28039.4	48575.7		38764	13757.3				33822.3	47379.4	24853.4	27383.6	18437.6	38443.5	26630.8			32328.3	45742.4	24375.4	27587.6	19863.6	38443.5	27483.8
	19748.6			30	20412.4	37303.2	27431.6	24581	49595.4		38637.9	12263.2				39743.9	49969.8	39494.1	27384.7	42474	38643.9	15374			40642.9	52567.8	47894.1	26687.7	40624	38643.9	15892
	20611.6			40	21523.2	27553.7	19161.1	30966.5	17691.1		38957.5	19398				38542.8	48996.2	47867	28932.4	47847.7	38468	13837.3			39432.8	51669.2	47769	26932.4	45348.7	38468	14793.3
	22500.5			50	27958.7	37856.3	24011.2	30597.8	14222.9		36702.1	32090.8				21232.4	38938.2	27873.6	25476	47950.4	38539.9	15783.2			20287.4	36864.2	25678.6	24476	44975.4	38539.9	17973.2
																20642.2	28935.7	20683.1	35485.5	18758.1	38584.5	22457			20348.2	27848.7	20487.1	32768.5	17843.1	38584.5	21787
																26589.7	36782.3	24862.2	36792.8	15742.9	37892.1	32990.8			22589.7	32538.3	22849.2	33782.8	15224.9	37892.1	32785.8
																MBD1	MBD2	MeCP2	BRCA1	BRCA2	p16				MBD1	MBD2	MeCP2	BRCA1	BRCA2	p16
	target protein*loading control lane 1/loading control each lane														UT	33822.3	47379.4	24853.4	27383.6	18437.6	26630.8			UT	32328.3	45742.4	24375.4	27587.6	19863.6	27483.8
					MBD1	MBD2	MeCP2	BRCA1	BRCA2	p16					10µM	39537.9	49710.7	39289.3	27242.7	42253.7	15294.3			10µM	40432.2	52295.3	47645.8	26549.3	40413.3	15809.6
					34912.3	48597.4	23768.4	27899.6	17627.6	26063.8					20µM	38518.3	48965	47836.5	28914	47817.2	13828.5			20µM	39407.7	51636.3	47738.6	26915.2	45319.8	14783.9
					39974.5	47119.6	39074.7	26112.3	42039.6	14580					30µM	21179.3	38840.8	27803.9	25412.3	47830.5	15743.8			30µM	20236.7	36772	25614.4	24414.8	44863	17928.3
					40808.9	47077.9	46441.1	27675.9	47946	13579					40µM	20566.8	28829.9	20607.5	35355.8	18689.5	22374.9			40µM	20273.9	27746.9	20412.2	32648.7	17777.9	21707.3
					20213.6	36939.8	27164.4	24341.5	49112.3	12143.8					50µM	26976.7	37317.5	25224	37328.2	15972	33470.9			50µM	22918.5	33011.8	23181.7	34274.4	15446.5	33262.9
					21138.7	27061.4	18818.7	30413.2	17375	19051.4
					29146.7	39464.7	25031.4	31897.9	14827.2	33454.3						MBD1	MBD2	MeCP2	BRCA1	BRCA2	p16				MBD1	MBD2	MeCP2	BRCA1	BRCA2	p16
															UT	1	1	1	1	1	1				1	1	1	1	1	1
		sample/control			MBD1	MBD2	MeCP2	BRCA1	BRCA2	p16					10µM	1.16899	1.04921	1.58084	0.994853	2.29171	0.57431				1.25068	1.14326	1.95467	0.962363	2.03454	0.575235
				UT	1	1	1	1	1	1					20µM	1.13884	1.03347	1.92475	1.05588	2.59346	0.519268				1.21899	1.12885	1.95847	0.975626	2.28155	0.537913
				10	1.145	0.969591	1.64398	0.935939	2.38487	0.559396					30µM	0.626195	0.819783	1.11872	0.928009	2.59418	0.591187				0.625975	0.803893	1.05083	0.884989	2.25855	0.652323
				20	1.1689	0.968733	1.9539	0.991981	2.71993	0.52099					40µM	0.608084	0.608491	0.829161	1.29113	1.01366	0.84019				0.627125	0.606591	0.837409	1.18345	0.894997	0.789825
				30	0.578982	0.760119	1.14288	0.872467	2.7861	0.465926					50µM	0.797601	0.787633	1.01491	1.36316	0.866273	1.25685				0.708929	0.721689	0.95103	1.24238	0.777626	1.21028
				40	0.60548	0.556849	0.791754	1.09009	0.98567	0.730954
				50	0.834854	0.812075	1.05314	1.14331	0.841136	1.28356

## Sheet: MDA-MB-231 Final
				1st								2nd						3rd
		MBD1	MBD2	MeCP2	BRCA1	BRCA2	p16	HDAC1		MBD1	MBD2	MeCP2	BRCA1	BRCA2	p16	HDAC1		MBD1	MBD2	MeCP2	BRCA1	BRCA2	p16	HDAC1
	UT	1	1	1	1	1	1	1	UT	1	1	1	1	1	1	1	UT	1	1	1	1	1	1	1
	10µM	1.14	0.97	1.64	0.94	2.38	0.56	0.9	10µM	1.17	1.05	1.58	0.99	2.29	0.57	0.9	10µM	1.25	1.14	1.95	0.96	2.03	0.58	0.93
	20µM	1.17	0.97	1.95	0.99	2.72	0.52	0.92	20µM	1.14	1.03	1.92	1.06	2.59	0.52	0.91	20µM	1.22	1.13	1.96	0.98	2.28	0.54	0.9
	30µM	0.58	0.76	1.14	0.87	2.79	0.47	0.7	30µM	0.63	0.82	1.12	0.93	2.59	0.59	0.74	30µM	0.63	0.8	1.05	0.88	2.26	0.65	0.65
	40µM	0.61	0.56	0.79	1.09	0.99	0.73	0.56	40µM	0.61	0.61	0.83	1.29	1.01	0.84	0.53	40µM	0.63	0.61	0.84	1.18	0.89	0.79	0.57
	50µM	0.83	0.81	1.05	1.14	0.84	1.28	0.35	50µM	0.8	0.79	1.01	1.36	0.87	1.26	0.35	50µM	0.71	0.71	0.95	1.24	0.78	1.21	0.39
		MBD1	MBD2	MeCP2	BRCA1	BRCA2	p16	HDAC1
	UT	1	1	1	1	1	1	1
	10µM	1.18667	1.05333	1.72333	0.963333	2.23333	0.57	0.91
	20µM	1.17667	1.04333	1.94333	1.01	2.53	0.526667	0.91
	30µM	0.613333	0.793333	1.10333	0.893333	2.54667	0.57	0.696667
	40µM	0.616667	0.593333	0.82	1.18667	0.963333	0.786667	0.553333
	50µM	0.78	0.77	1.00333	1.24667	0.83	1.25	0.363333
		SD
		0	0	0	0	0	0	0
		0.0568624	0.085049	0.198578	0.0251661	0.181751	0.01	0.0173205
		0.0404145	0.080829	0.0208167	0.043589	0.226053	0.011547	0.01
		0.0288675	0.0305505	0.0472582	0.0321455	0.267644	0.0916515	0.0450925
		0.011547	0.0288675	0.0264575	0.100167	0.064291	0.0550757	0.0208167
		0.06245	0.052915	0.0503322	0.110151	0.0458258	0.0360555	0.023094

## Sheet: T-47D
			1s time									2nd time								3rd time
	MBD1	MBD2	MeCP2	BRCA1	BRCA2	Actin	p16
	32513.6	24862.4	16506.2	20699.8	17058.8	38008.7	31918.9			MBD1	MBD2	MeCP2	BRCA1	BRCA2	Actin	p16
	13986.1	16208.7	18659.8	28157.1	23870.5	40820.4	31196.7		UT	33623.6	26845.4	18725.2	25734.8	22458.8	39683.7	32534.9			MBD1	MBD2	MeCP2	BRCA1	BRCA2	Actin	p16
	12246	11990.6	22737.4	27823.4	25447.9	39587.3	30725		10µM	20743.2	18367.7	20467.8	30436.1	29870.5	40473.4	30734.7		UT	34567.6	27456.4	19529.2	26864.8	26374.8	39639.7	32134.9
	33216.3	23438.5	28844.4	23403.3	22157.9	38561.1	32613.9		20µM	15468	13834.6	24632.4	30546.4	28447.9	39683.3	31245		10µM	22683.2	19762.7	21884.8	32574.1	30537.5	39984.4	31875.7
	37109.1	27133.2	30645.6	22489.2	20541.3	41424.5	34480.6		30µM	35678.3	25625.5	30543.4	20453.3	20453.9	39747.1	31267.9		20µM	16454	16472.6	26684.4	32649.4	30646.9	39375.3	31594
	40799.5	32386.4	24306.6	21312.8	16139.7	39521.3	28334.2		40µM	37627.1	29275.2	32743.6	20320.2	20541.3	40528.5	32567.6		30µM	36642.3	26747.5	32868.4	22684.3	20453.9	39824.1	32123.9
									50µM	42734.5	35649.4	28647.6	20423.8	16139.7	39728.3	27846.2		40µM	38675.1	29848.2	32973.6	20672.2	19567.3	40493.5	31730.6
	MBD1	MBD2	MeCP2	BRCA1	BRCA2	p16												50µM	43534.5	36793.4	29893.6	20721.8	16473.7	39386.3	27345.2
UT	32513.6	24862.4	16506.2	20699.8	17058.8	31918.9				MBD1	MBD2	MeCP2	BRCA1	BRCA2	p16
10µM	13022.8	15092.2	17374.5	26217.7	22226.3	29047.9				33623.6	26845.4	18725.2	25734.8	22458.8	32534.9				MBD1	MBD2	MeCP2	BRCA1	BRCA2	p16
20µM	11757.6	11512.5	21830.7	26713.9	24433.1	29499.8				20338.4	18009.3	20068.4	29842.3	29287.7	30135				34567.6	27456.4	19529.2	26864.8	26374.8	32134.9
30µM	32740.5	23102.7	28431.2	23068	21840.4	32146.7				15468.1	13834.8	24632.6	30546.7	28448.2	31245.3				22487.6	19592.3	21696.1	32293.3	30274.3	31600.9
40µM	34049.2	24895.8	28118.6	20634.7	18847.5	31637.4				35621.4	25584.6	30494.7	20420.6	20421.2	31218				16564.4	16583.2	26863.5	32868.6	30852.7	31806.2
50µM	39238	31146.9	23376.3	20497.1	15522	27249.7				36842.8	28665	32061.1	19896.6	20113.1	31888.7				36472.7	26623.6	32716.2	22579.2	20359.2	31975.1
										42686.5	35609.4	28615.4	20400.9	16121.6	27814.9				37859.7	29218.8	32278.4	20236.3	19154.7	31061.6
	MBD1	MBD2	MeCP2	BRCA1	BRCA2	p16													43814.6	37030.1	30085.9	20855.1	16579.7	27521.1
UT	1	1	1	1	1	1				MBD1	MBD2	MeCP2	BRCA1	BRCA2	p16
10µM	0.400534	0.60703	1.0526	1.26656	1.30292	0.910052				1	1	1	1	1	1				MBD1	MBD2	MeCP2	BRCA1	BRCA2	p16
20µM	0.361623	0.463047	1.32257	1.29054	1.43228	0.924211				0.604886	0.670852	1.07173	1.15961	1.30406	0.926236				1	1	1	1	1	1
30µM	1.00698	0.929222	1.72246	1.1144	1.2803	1.00714				0.460038	0.515349	1.31548	1.18698	1.26668	0.960363				0.65054	0.713579	1.11096	1.20207	1.14785	0.983382
40µM	1.04723	1.00134	1.70352	0.996855	1.10485	0.99118				1.05942	0.953034	1.62854	0.793501	0.909274	0.959523				0.479191	0.603984	1.37556	1.22348	1.16978	0.989769
50µM	1.20682	1.25277	1.41621	0.990206	0.909908	0.853716				1.09574	1.06778	1.71219	0.773139	0.895553	0.980139				1.05511	0.969669	1.67525	0.840475	0.771916	0.995028
										1.26954	1.32646	1.52817	0.792734	0.717828	0.854924				1.09524	1.06419	1.65283	0.753263	0.726248	0.966598
																			1.26751	1.34869	1.54056	0.776298	0.628617	0.856422

## Sheet: T-47D Final
			1st							2nd							3rd
		MBD1	MBD2	MeCP2	BRCA1	BRCA2	p16		MBD1	MBD2	MeCP2	BRCA1	BRCA2	p16		MBD1	MBD2	MeCP2	BRCA1	BRCA2	p16
	UT	1	1	1	1	1	1	UT	1	1	1	1	1	1	UT	1	1	1	1	1	1
	10µM	0.4	0.61	1.05	1.27	1.3	0.91	10µM	0.6	0.67	1.07	1.16	1.3	0.93	10µM	0.65	0.71	1.11	1.2	1.15	0.98
	20µM	0.36	0.46	1.32	1.29	1.43	0.92	20µM	0.46	0.52	1.32	1.19	1.27	0.96	20µM	0.48	0.6	1.38	1.22	1.17	0.99
	30µM	1.01	0.93	1.72	1.11	1.28	1.01	30µM	1.06	0.95	1.63	0.79	0.91	0.96	30µM	1.06	0.97	1.68	0.84	0.77	1
	40µM	1.05	1	1.7	1	1.1	0.99	40µM	1.1	1.07	1.71	0.77	0.9	0.98	40µM	1.1	1.06	1.65	0.75	0.73	0.97
	50µM	1.21	1.25	1.42	0.99	0.91	0.85	50µM	1.27	1.33	1.53	0.79	0.72	0.85	50µM	1.27	1.35	1.54	0.78	0.63	0.86
		MBD1	MBD2	MeCP2	BRCA1	BRCA2	p16
	UT	1	1	1	1	1	1
	10µM	0.55	0.663333	1.07667	1.21	1.25	0.94
	20µM	0.433333	0.526667	1.34	1.23333	1.29	0.956667
	30µM	1.04333	0.95	1.67667	0.913333	0.986667	0.99
	40µM	1.08333	1.04333	1.68667	0.84	0.91	0.98
	50µM	1.25	1.31	1.49667	0.853333	0.753333	0.853333
		0	0	0	0	0	0
		0.132288	0.0503322	0.0305505	0.0556776	0.0866025	0.0360555
		0.064291	0.0702377	0.034641	0.051316	0.131149	0.0351188
		0.0288675	0.02	0.0450925	0.172143	0.263502	0.0264575
		0.0288675	0.0378594	0.0321455	0.138924	0.185203	0.01
		0.034641	0.052915	0.0665833	0.118462	0.142945	0.0057735
